# Supplementary material for: Cardiac MRI improves cardiovascular risk stratification in hazardous occupations
Source: J Cardiovasc Magn Reson. 2019 Jul 29;21:48. doi: 10.1186/s12968-019-0544-5 (PMC6661777; doi:10.1186/s12968-019-0544-5)
Supplement: Supplementary file 2 — Table S1 – Indication for CMR by frequency of referral. (XLSX 13 kb) [file 12968_2019_544_MOESM2_ESM.xlsx]

## Sheet: Sheet1
Categorya	Subtype/Description	CMR clinical question
Ventricular ectopyb	>2% ectopy on 24 hr Holter ECG following the finding of ≥2 VEs on 12 lead ECG (25mm/s)	?cardiomyopathy/scar
	>2% ectopy on 24 hr Holter ECG performed for other reason
ECG appearances consistent with cardiomyopathy	Pathological TWI; LVH with marked strain pattern; bundle branch block	?cardiomyopathy/scar
Structural changes on echo suggestive of possible cardiomyopathyc	Chamber dilatation and mild reduction in resting systolic function	?cardiomyopathy/scar
	Left or right ventricular hypertrophy/cardiomyopathy
Chest pain	History of chest pain and elevated troponin, +/- ischaemic ECG changes	?myocardial infarction/?pattern more consistent with myocarditis/?inducible ischaemia
ECG consistent with possible coronary artery disease (including Q-waves, fixed ST segment and T-wave changes, poor amplitude R-wave)	Q-waves, fixed ST segment and T-wave changes, poor R-wave amplitude	?myocardial infarction/?inducible ischaemia/?wall thinning/?RWMA/?ventricular aneurysm
Abnormal findings on exercise ECG stress test	ST depression; tachyarrhythmia; bundle branch block or other conduction abnormality; development of hypotension or failure to increase SBP	?cardiomyopathy/scar/?inducible ischaemia
Coronary artery disease	Previously diagnosed	LV function/?RWMA/?myocardial infarction/inducible ischaemia and viability
Bicuspid aortic valve	Previously diagnosed	?aortopathy; valve appearance/stenosis;
Other	Shortness of breath; pre-syncope; palpitations; family history of cardiomyopathy; CMR as part of cardiovascular work-up following another diagnosis - T2DM	?cardiomyopathy/scar/?inducible ischaemia
Notes:
a. Some individuals met more than one 'indication category' for CMR. Family history, which was never in itself sufficient indication for CMR, was a component of the total pre-test risk assessment of cardiovascular disease in several cases.
b. This includes frequent isolated VEs and the finding of couplets, NSVT and ventricular bigeminy/trigeminy
c. The commonest pattern is mildly dilated chambers rather than hypertrophy
Abbreviations: VE: ventricular ectopic; NSVT: non-sustained VT; TWI: T-wave inversion; LVH: left ventricular hypertrophy; RWMA: regional wall motion abnormality; SBP: systolic blood pressure
