# Supplementary material for: Cardiac MRI improves cardiovascular risk stratification in hazardous occupations
Source: J Cardiovasc Magn Reson. 2019 Jul 29;21:48. doi: 10.1186/s12968-019-0544-5 (PMC6661777; doi:10.1186/s12968-019-0544-5)
Supplement: Supplementary file 3 — Table S2 – Age and gender of referral groups. (XLSX 9 kb) [file 12968_2019_544_MOESM3_ESM.xlsx]

## Sheet: Sheet1
Population	Number	Median age (interquartile range)	Male (%)
UK military aircrew	~8,000	41(28-52)	0.959
AMCS cardiovascular referrals	558	46(31-53)	0.942
AMCS referrals sent for CMR	52	43(33-50)	0.962
Normal CMR	24	44(33-51)	0.92
Pathological or indeterminate CMR	28	43(33.5-48)	1
