# Supplementary material for: Cardiac MRI improves cardiovascular risk stratification in hazardous occupations
Source: J Cardiovasc Magn Reson. 2019 Jul 29;21:48. doi: 10.1186/s12968-019-0544-5 (PMC6661777; doi:10.1186/s12968-019-0544-5)
Supplement: Supplementary file 4 — Table S3 – Occupational disposal of military aircrew before and after CMR scan. (XLSX 9 kb) [file 12968_2019_544_MOESM4_ESM.xlsx]

## Sheet: Table 1
	Occupational Disposal
	Pre CMR Scan		Post CMR Scan		Change of disposal
	Number	Proportion	Number	Proportion	p-value
Grounded	26	0.5	7	0.134615	<0.001
Flying/controlling restriction	26	0.5	26	0.5
Unrestricted flying/controlling	0	--	19	0.365385
