# Supplementary material for: Cardiac MRI improves cardiovascular risk stratification in hazardous occupations
Source: J Cardiovasc Magn Reson. 2019 Jul 29;21:48. doi: 10.1186/s12968-019-0544-5 (PMC6661777; doi:10.1186/s12968-019-0544-5)
Supplement: Supplementary file 5 — Table S5 – CMR chamber dimensions for military aircrew cohort. (XLSX 9 kb) [file 12968_2019_544_MOESM5_ESM.xlsx]

## Sheet: Table 3
Diagnosis	Mean Indexed LVEDV (ml/m2)	Mean Indexed LVESV (ml/m2)	LVEF %	Mean LV wall thickness** (mm)	Mean Mass Index (g/m2)	Prevalence in aircrew population*	Published prevalence
Normal aircrew population	82	29	66	82	65
Normal men < 60 years old (9)	82	28	66	--	74
Athletic / Cardiomyopathy	102	40	61	101	82	0.0005
Dilated Cardiomyopathy	111	55	51	93	72	0.0011	0.4% (27)
Hypertrophic Cardiomyopathy	75	26	71	103	95	0.013%	0.2% (28)
